# Supplementary material for: Targeted Sirtuin 3 Activation by Biomimetic Black Phosphorus Nanosheets Mitigates Sepsis-Induced Acute Kidney Injury through Yeast Mitochondrial Escape 1-Like 1 Deacetylation
Source: Biomater Res. 2026 Jun 29;30:0379. doi: 10.34133/bmr.0379 (PMC13311258; doi:10.34133/bmr.0379)
Supplement: Supplementary 1 — Figs. S1 to S3 Tables S1 to S6 [file bmr.0379.f1.zip]

Archive with 3 entries (3 files):
- Hemolysis rate raw data .xlsx
- Supplementary Figure.docx
- Supplementary Tables.docx
