# Supplementary material for: Targeted Sirtuin 3 Activation by Biomimetic Black Phosphorus Nanosheets Mitigates Sepsis-Induced Acute Kidney Injury through Yeast Mitochondrial Escape 1-Like 1 Deacetylation
Source: Biomater Res. 2026 Jun 29;30:0379. doi: 10.34133/bmr.0379 (PMC13311258; doi:10.34133/bmr.0379)
Supplement: Supplementary 1 — Figs. S1 to S3 Tables S1 to S6 [file bmr.0379.f1.zip › Hemolysis rate raw data .xlsx]

## Sheet: Original OD values and statisti
Duplicate holes	Negative_OD541	Positive_OD541	BPNSs_OD541	BPNSs@CORT@Raw264.7_OD541	BPNSs@CORT@Raw264.7@KKEE3K_OD541
1	0.0438589	0.626175	0.0549776	0.0606377	0.079155
2	0.0439322	0.663705	0.0593713	0.0650827	0.084098
3	0.0440054	0.701235	0.0637651	0.0695277	0.089041
4	0.0440786	0.738765	0.0681589	0.0739728	0.093984
5	0.0441518	0.776295	0.0725527	0.0784178	0.098927
6	0.0442251	0.813825	0.0769464	0.0828628	0.10387
Duplicate holes	Negative_Hemolysis_%	Positive_Hemolysis_%	BPNSs_Hemolysis_%	BPNSs@CORT@Raw264.7_Hemolysis_%	BPNSs@CORT@Raw264.7@KKEE3K_Hemolysis_%
1	1.29327	86.3029	2.91643	3.74272	6.44599
2	1.30396	91.7817	3.55786	4.39163	7.16759
3	1.31465	97.2606	4.19929	5.04054	7.8892
4	1.32535	102.739	4.84071	5.68946	8.6108
5	1.33604	108.218	5.48214	6.33837	9.33241
6	1.34673	113.697	6.12357	6.98728	10.054
statistical results	Negative	Positive	BPNSs	BPNSs@CORT@Raw264.7	BPNSs@CORT@Raw264.7@KKEE3K
Mean Hemolysis %	1.32	100	4.52	5.365	8.25
SD Hemolysis %	0.02	10.25	1.2	1.214	1.35

## Sheet: Calculation of hemolysis rate.
Project	Values/formulas.
Negative background control absorbance A_negative, 541	0.035
Positive complete hemolysis absorbance A_positive, 541	0.72
Calculation formula.	Hemolysis rate.(%)=(A_sample,541-A_negative,541)/(A_positive,541-A_negative,541)*100

## Sheet: Raw_541nm_Long
Group	Replicate	Absorbance_541nm_OD	Hemolysis_rate_%	Formula_note
Negative	1	0.0438589	1.29327	-5.10949
Negative	2	0.0439322	1.30396	-5.10949
Negative	3	0.0440054	1.31465	-5.10949
Negative	4	0.0440786	1.32535	-5.10949
Negative	5	0.0441518	1.33604	-5.10949
Negative	6	0.0442251	1.34673	-5.10949
Positive	1	0.626175	86.3029	-5.10949
Positive	2	0.663705	91.7817	-5.10949
Positive	3	0.701235	97.2606	-5.10949
Positive	4	0.738765	102.739	-5.10949
Positive	5	0.776295	108.218	-5.10949
Positive	6	0.813825	113.697	-5.10949
BPNSs	1	0.0549776	2.91643	-5.10949
BPNSs	2	0.0593713	3.55786	-5.10949
BPNSs	3	0.0637651	4.19929	-5.10949
BPNSs	4	0.0681589	4.84071	-5.10949
BPNSs	5	0.0725527	5.48214	-5.10949
BPNSs	6	0.0769464	6.12357	-5.10949
BPNSs@CORT@Raw264.7	1	0.0606377	3.74272	-5.10949
BPNSs@CORT@Raw264.7	2	0.0650827	4.39163	-5.10949
BPNSs@CORT@Raw264.7	3	0.0695277	5.04054	-5.10949
BPNSs@CORT@Raw264.7	4	0.0739728	5.68946	-5.10949
BPNSs@CORT@Raw264.7	5	0.0784178	6.33837	-5.10949
BPNSs@CORT@Raw264.7	6	0.0828628	6.98728	-5.10949
BPNSs@CORT@Raw264.7@KKEE3K	1	0.079155	6.44599	-5.10949
BPNSs@CORT@Raw264.7@KKEE3K	2	0.084098	7.16759	-5.10949
BPNSs@CORT@Raw264.7@KKEE3K	3	0.089041	7.8892	-5.10949
BPNSs@CORT@Raw264.7@KKEE3K	4	0.093984	8.6108	-5.10949
BPNSs@CORT@Raw264.7@KKEE3K	5	0.098927	9.33241	-5.10949
BPNSs@CORT@Raw264.7@KKEE3K	6	0.10387	10.054	-5.10949
